# Supplementary material for: Association between Metabolic Syndrome Score and Subclinical Atherosclerosis
Source: Rev Cardiovasc Med. 2025 Mar 12;26(3):26811. doi: 10.31083/RCM26811 (PMC11951480; doi:10.31083/RCM26811)
Supplement: Supplementary file 1 [file 2153-8174-26-3-26811-s1.zip]

Archive with 3 entries (3 files):
- Supplementary material.docx
- Supplementary+Figure+1.png
- Supplementary+Figure+2.png
